# Supplementary material for: Albumin-Phthalocyanine Nanoconjugates as Platforms for Enhanced Photodynamic Cancer Therapy
Source: Int J Mol Sci. 2025 Nov 28;26(23):11559. doi: 10.3390/ijms262311559 (PMC12692369; doi:10.3390/ijms262311559)
Supplement: Supplementary file 1 [file ijms-26-11559-s001.zip]

Archive with 1 entries (1 files):
- ijms-3976992-supplementary.pdf
